# Supplementary material for: Evolutionary genomics of socially polymorphic populations of Pogonomyrmex californicus
Source: BMC Biol. 2024 May 13;22:109. doi: 10.1186/s12915-024-01907-z (PMC11089791; doi:10.1186/s12915-024-01907-z)
Supplement: Supplementary file 3 — Additional file 3. List of all expressed transcripts found in the supergene region on LG14 that as well as those shown previously to be differentially expressed between queens of the two populations in the context of origin (pleometrotic/haplometrotic), behavior (aggressive/nonaggressive) or social context (please refer to [77] for details). Transcript comp23388_c0 showed differential expression in four distinct comparisons. [file 12915_2024_1907_MOESM3_ESM.xlsx]

## Sheet: Dataset_S1
transcript (﻿Helmkampf et al. 2016)	eval	bitscore	blast	differentially expressed	logFC (﻿Helmkampf et al. 2016)	LR (﻿Helmkampf et al. 2016)	P-value (﻿Helmkampf et al. 2016)	social context (﻿Helmkampf et al. 2016)
comp23388_c0	2.16e-121	363	gi|769858177|ref|XP_011640752.1| uncharacterized protein LOC105429464 [Pogonomyrmex barbatus]	yes	-8.01	19.42	0.0092	Ps-Ph
comp23388_c0	2.16e-121	363	gi|769858177|ref|XP_011640752.1| uncharacterized protein LOC105429464 [Pogonomyrmex barbatus]	yes	-9.83	33.15	2.2e-05	Pp-Ph
comp61977_c2	5.05e-51	92.4	gi|1070587777|ref|XP_018406354.1| PREDICTED: uncharacterized protein LOC108782558 [Cyphomyrmex costatus]	yes	1.216	14.919	0.029	Hs-Pp
comp23388_c0	2.16e-121	363	gi|769858177|ref|XP_011640752.1| uncharacterized protein LOC105429464 [Pogonomyrmex barbatus]	yes	-10.21	26.71	0.00027	Hs-Ph
comp23388_c0	2.16e-121	363	gi|769858177|ref|XP_011640752.1| uncharacterized protein LOC105429464 [Pogonomyrmex barbatus]	yes	5.08	14.07	0.011	Hh-Pp
comp60899_c1	1.11e-102	117	gi|1387150344|ref|XP_024892551.1| LOW QUALITY PROTEIN: uncharacterized protein LOC112467890 [Temnothorax curvispinosus]	yes	-1.06	10.75	0.04	Hh-Pp
comp55932_c2	2.9e-67	219	gi|769851667|ref|XP_011637277.1| uncharacterized protein LOC105427307 [Pogonomyrmex barbatus]	yes	-1.13	8.78	0.014	Agg-Nonagg
comp56098_c5	1.53e-127	371	gi|769842262|ref|XP_011632336.1| uncharacterized protein LOC105424011 isoform X1 [Pogonomyrmex barbatus]	yes	-1.46	7.69	0.023	Agg-Nonagg
comp56974_c1	2.08e-33	102	gi|1009390209|gb|KYN11901.1| hypothetical protein ALC57_15937 [Trachymyrmex cornetzi]	yes	-1.74	9.96	0.0087	Agg-Nonagg
comp57496_c1	2.83e-80	148	gi|1101402783|ref|XP_018912546.1| PREDICTED: RNA-directed DNA polymerase from mobile element jockey-like [Bemisia tabaci]	yes	1.02	20.21	0.00014	Agg-Nonagg
comp57758_c3	9.27e-24	89.4	gi|1012976439|gb|KYQ50575.1| hypothetical protein ALC60_10333 [Trachymyrmex zeteki]	yes	-1.63	18.11	0.00032	Agg-Nonagg
comp57758_c4	7.7e-23	107	gi|1009408005|gb|KYN27406.1| hypothetical protein ALC57_03207 [Trachymyrmex cornetzi]	yes	-1.05	7.02	0.03	Agg-Nonagg
comp58458_c3	4.53e-57	182	gi|815809712|ref|XP_012225735.1| PREDICTED: uncharacterized protein LOC105674166 [Linepithema humile]	yes	-1.34	11.59	0.0044	Agg-Nonagg
comp59015_c3	5.11e-104	135	gi|1009377305|gb|KYN00615.1| hypothetical protein ALC62_08608, partial [Cyphomyrmex costatus]	yes	-1.19	5.9	0.049	Agg-Nonagg
comp59314_c21	4.57e-96	231	gi|795050679|ref|XP_011869954.1| PREDICTED: uncharacterized protein LOC105563185 [Vollenhovia emeryi]	yes	-1.04	6.41	0.039	Agg-Nonagg
comp62386_c0	2.78e-126	407	gi|795012215|ref|XP_011876859.1| PREDICTED: uncharacterized protein LOC105566988 [Vollenhovia emeryi]	yes	-1.21	11.43	0.0047	Agg-Nonagg
comp23314_c0	4.27e-44	164	gi|307174632|gb|EFN65034.1| hypothetical protein EAG_01177 [Camponotus floridanus]	no	–	–	–	–
comp23452_c0	8.09e-106	328	gi|1465599442|ref|XP_025997838.1| uncharacterized protein LOC113006119 [Solenopsis invicta]	no	–	–	–	–
comp43030_c0	0	1121	gi|769858021|ref|XP_011640668.1| insulin-like growth factor-binding protein complex acid labile subunit [Pogonomyrmex barbatus]	no	–	–	–	–
comp47284_c0	6.84e-137	404	gi|769858048|ref|XP_011640682.1| ras-related protein Rab-2 [Pogonomyrmex barbatus]	no	–	–	–	–
comp51826_c0	0	645	gi|769858160|ref|XP_011640744.1| popeye domain-containing protein 3-like [Pogonomyrmex barbatus]	no	–	–	–	–
comp51942_c1	3.05e-122	381	gi|769867593|ref|XP_011645816.1| ribosomal RNA-processing protein 8 [Pogonomyrmex barbatus]	no	–	–	–	–
comp52074_c0	0	698	gi|769858111|ref|XP_011640717.1| LOW QUALITY PROTEIN: monoacylglycerol lipase ABHD12 [Pogonomyrmex barbatus]	no	–	–	–	–
comp52080_c2	1.09e-105	321	gi|769830983|ref|XP_011633913.1| mediator of RNA polymerase II transcription subunit 21 [Pogonomyrmex barbatus]	no	–	–	–	–
comp52186_c0	4.81e-162	481	gi|795071782|ref|XP_011875482.1| PREDICTED: uncharacterized protein LOC105566240 isoform X1 [Vollenhovia emeryi]	no	–	–	–	–
comp53168_c1	0	1445	gi|769858105|ref|XP_011640714.1| phosphorylated CTD-interacting factor 1 [Pogonomyrmex barbatus]	no	–	–	–	–
comp53568_c2	4.01e-84	278	gi|1000747599|ref|XP_015596585.1| uncharacterized protein LOC107268379 [Cephus cinctus]	no	–	–	–	–
comp53699_c2	4.07e-84	270	gi|769838641|ref|XP_011630478.1| LOW QUALITY PROTEIN: ribonuclease H2 subunit C [Pogonomyrmex barbatus]	no	–	–	–	–
comp54570_c0	0	745	gi|1387170916|ref|XP_024876352.1| acetyl-CoA acetyltransferase, mitochondrial [Temnothorax curvispinosus]	no	–	–	–	–
comp54661_c1	1.22e-129	408	gi|751198713|ref|XP_011162370.1| uncharacterized protein LOC105197580 [Solenopsis invicta]	no	–	–	–	–
comp55131_c0	0	822	gi|769858097|ref|XP_011640709.1| Golgi reassembly-stacking protein 2 [Pogonomyrmex barbatus]	no	–	–	–	–
comp55225_c0	0	897	gi|769831386|ref|XP_011636155.1| facilitated trehalose transporter Tret1 isoform X1 [Pogonomyrmex barbatus]	no	–	–	–	–
comp55755_c16	2.18e-68	168	gi|1012681026|gb|AMS38361.1| hypothetical protein [Bactrocera tryoni]	no	–	–	–	–
comp55891_c0	0	1399	gi|1398044364|ref|XP_011630479.2| LOW QUALITY PROTEIN: transmembrane channel-like protein 7 [Pogonomyrmex barbatus]	no	–	–	–	–
comp56051_c0	0	1754	gi|769831460|ref|XP_011636576.1| LOW QUALITY PROTEIN: uncharacterized protein LOC105426868 [Pogonomyrmex barbatus]	no	–	–	–	–
comp56051_c1	0	764	gi|769831460|ref|XP_011636576.1| LOW QUALITY PROTEIN: uncharacterized protein LOC105426868 [Pogonomyrmex barbatus]	no	–	–	–	–
comp56053_c0	0	258	gi|795016675|ref|XP_011858578.1| PREDICTED: uncharacterized protein LOC105556116 [Vollenhovia emeryi]	no	–	–	–	–
comp56063_c2	0	823	gi|769858162|ref|XP_011640745.1| blood vessel epicardial substance-like [Pogonomyrmex barbatus]	no	–	–	–	–
comp56098_c7	5.12e-129	390	gi|1387161536|ref|XP_024871559.1| uncharacterized protein LOC112454413 [Temnothorax curvispinosus]	no	–	–	–	–
comp56242_c0	0	1098	gi|1398053958|ref|XP_011640901.2| LOW QUALITY PROTEIN: centrosomal protein of 131 kDa [Pogonomyrmex barbatus]	no	–	–	–	–
comp56426_c4	7.31e-122	248	gi|339259278|ref|XP_003368986.1| retrovirus-related Pol polyprotein from transposon TNT 1-94 [Trichinella spiralis]	no	–	–	–	–
comp56485_c0	6.15e-39	111	gi|1069707344|ref|XP_018311680.1| PREDICTED: uncharacterized protein LOC108727892 [Trachymyrmex zeteki]	no	–	–	–	–
comp56524_c3	1.09e-13	60.1	gi|1016161498|gb|KZC08660.1| hypothetical protein WN55_11277 [Dufourea novaeangliae]	no	–	–	–	–
comp56606_c0	0	1048	gi|801379080|ref|XP_012054056.1| PREDICTED: LOW QUALITY PROTEIN: general transcription factor IIH subunit 1 [Atta cephalotes]	no	–	–	–	–
comp56679_c0	0	618	gi|769838563|ref|XP_011630439.1| baculoviral IAP repeat-containing protein 7-A isoform X1 [Pogonomyrmex barbatus]	no	–	–	–	–
comp56731_c0	0	1783	gi|769838637|ref|XP_011630476.1| leucine-rich repeats and immunoglobulin-like domains protein 3 [Pogonomyrmex barbatus]	no	–	–	–	–
comp56785_c0	1.3e-166	397	gi|746872531|ref|XP_011067534.1| PREDICTED: protein FAM98A [Acromyrmex echinatior]	no	–	–	–	–
comp56806_c1	0	869	gi|769858107|ref|XP_011640715.1| jmjC domain-containing protein 4 [Pogonomyrmex barbatus]	no	–	–	–	–
comp56889_c11	4.65e-09	65.9	gi|769838608|ref|XP_011630461.1| myb-like protein Q [Pogonomyrmex barbatus]	no	–	–	–	–
comp56921_c2	1.25e-64	106	gi|1398058127|ref|XP_011645211.2| structural maintenance of chromosomes protein 1A-like [Pogonomyrmex barbatus]	no	–	–	–	–
comp56956_c7	2.22e-169	351	gi|1510414089|ref|XP_011351303.2| uncharacterized protein LOC105287455 [Ooceraea biroi]	no	–	–	–	–
comp57024_c0	0	1501	gi|769830981|ref|XP_011633904.1| uncharacterized protein LOC105425045 isoform X2 [Pogonomyrmex barbatus]	no	–	–	–	–
comp57176_c5	1.04e-47	103	gi|861632697|gb|KMQ90710.1| reverse transcriptase [Lasius niger]	no	–	–	–	–
comp57243_c0	0	705	gi|769858073|ref|XP_011640696.1| golgin subfamily A member 4-like [Pogonomyrmex barbatus]	no	–	–	–	–
comp57355_c0	1.37e-130	268	gi|973968141|gb|ALX81665.1| reverse transcriptase [Bactrocera tryoni]	no	–	–	–	–
comp57399_c0	0	573	gi|780638414|ref|XP_011687362.1| PREDICTED: vacuolar protein sorting-associated protein 18 homolog isoform X2 [Wasmannia auropunctata]	no	–	–	–	–
comp57399_c1	6.39e-43	158	gi|1398040725|ref|XP_025073891.1| LOW QUALITY PROTEIN: vacuolar protein sorting-associated protein 18 homolog [Pogonomyrmex barbatus]	no	–	–	–	–
comp57443_c3	0	583	gi|769838553|ref|XP_011630434.1| death-associated inhibitor of apoptosis 1-like isoform X2 [Pogonomyrmex barbatus]	no	–	–	–	–
comp57474_c6	3.06e-70	220	gi|1069672622|ref|XP_018317938.1| PREDICTED: uncharacterized protein LOC108731885 [Trachymyrmex zeteki]	no	–	–	–	–
comp57488_c2	1.52e-42	86.7	gi|780637202|ref|XP_011687036.1| PREDICTED: uncharacterized protein LOC105449477 [Wasmannia auropunctata]	no	–	–	–	–
comp57536_c5	1.78e-71	245	gi|769835844|ref|XP_011648045.1| UPF0547 protein C16orf87-like [Pogonomyrmex barbatus]	no	–	–	–	–
comp57615_c11	1.98e-133	410	gi|751212915|ref|XP_011159255.1| uncharacterized protein LOC105195521 isoform X2 [Solenopsis invicta]	no	–	–	–	–
comp57720_c6	3.36e-24	103	gi|1009389061|gb|KYN10987.1| hypothetical protein ALC57_16872 [Trachymyrmex cornetzi]	no	–	–	–	–
comp57774_c3	1.48e-54	194	gi|1012972944|gb|KYQ47389.1| hypothetical protein ALC60_13591 [Trachymyrmex zeteki]	no	–	–	–	–
comp57935_c5	3.02e-69	191	gi|861594833|gb|KMQ83109.1| hypothetical protein RF55_20902 [Lasius niger]	no	–	–	–	–
comp57987_c10	1.38e-130	397	gi|815810306|ref|XP_012226053.1| PREDICTED: uncharacterized protein LOC105674370 [Linepithema humile]	no	–	–	–	–
comp57988_c2	3.6e-27	111	gi|769865449|ref|XP_011644663.1| uncharacterized protein LOC105431879 [Pogonomyrmex barbatus]	no	–	–	–	–
comp57988_c6	4.2e-27	114	gi|1387157383|ref|XP_024869355.1| high mobility group nucleosome-binding domain-containing protein 5-like, partial [Temnothorax curvispinosus]	no	–	–	–	–
comp58001_c3	7.61e-07	60.8	gi|332016337|gb|EGI57250.1| hypothetical protein G5I_14720 [Acromyrmex echinatior]	no	–	–	–	–
comp58039_c1	0	1342	gi|769866821|ref|XP_011645403.1| glycogen [starch] synthase isoform X1 [Pogonomyrmex barbatus]	no	–	–	–	–
comp58224_c7	3.24e-125	251	gi|1009388384|gb|KYN10396.1| Copia protein [Trachymyrmex cornetzi]	no	–	–	–	–
comp58483_c0	7.96e-136	263	gi|1247038927|gb|PCG74073.1| hypothetical protein B5V51_13913 [Heliothis virescens]	no	–	–	–	–
comp58582_c2	0	575	gi|769830873|ref|XP_011633246.1| uncharacterized protein LOC105424622, partial [Pogonomyrmex barbatus]	no	–	–	–	–
comp58833_c6	5.24e-32	116	gi|1418061824|ref|XP_025263222.1| uncharacterized protein LOC112637057 [Camponotus floridanus]	no	–	–	–	–
comp59017_c3	1.28e-53	132	gi|936594036|ref|XP_014210338.1| uncharacterized protein LOC106640728 [Copidosoma floridanum]	no	–	–	–	–
comp59043_c1	4.12e-49	185	gi|861622949|gb|KMQ87871.1| reverse ribonuclease integrase [Lasius niger]	no	–	–	–	–
comp59124_c2	0	698	gi|1153710467|ref|XP_020300475.1| glutamate-gated chloride channel isoform X8 [Pseudomyrmex gracilis]	no	–	–	–	–
comp59166_c11	0	850	gi|769858063|ref|XP_011640690.1| E3 ubiquitin-protein ligase CBL isoform X1 [Pogonomyrmex barbatus]	no	–	–	–	–
comp59166_c15	5.2e-44	110	gi|861628028|gb|KMQ89256.1| piggybac transposable element-derived protein 4-like protein [Lasius niger]	no	–	–	–	–
comp59208_c5	2.29e-98	322	gi|780605446|ref|XP_011684537.1| PREDICTED: sugar transporter SWEET1 isoform X1 [Wasmannia auropunctata]	no	–	–	–	–
comp59217_c0	1.14e-75	289	gi|780644682|ref|XP_011688863.1| PREDICTED: uncharacterized protein LOC105450628 [Wasmannia auropunctata]	no	–	–	–	–
comp59225_c0	8.73e-147	183	gi|1070617402|ref|XP_018398110.1| PREDICTED: uncharacterized protein LOC108776097 [Cyphomyrmex costatus]	no	–	–	–	–
comp59237_c4	0	1223	gi|769838628|ref|XP_011630472.1| trehalase isoform X2 [Pogonomyrmex barbatus]	no	–	–	–	–
comp59301_c18	1.42e-38	154	gi|1012979708|gb|KYQ53671.1| hypothetical protein ALC60_04438 [Trachymyrmex zeteki]	no	–	–	–	–
comp59393_c12	0	1117	gi|769858113|ref|XP_011640719.1| glycerol kinase isoform X1 [Pogonomyrmex barbatus]	no	–	–	–	–
comp59417_c5	5.52e-10	49.7	gi|780638377|ref|XP_011687357.1| PREDICTED: DNA-3-methyladenine glycosylase-like isoform X7 [Wasmannia auropunctata]	no	–	–	–	–
comp59516_c2	4.64e-44	85.9	gi|795015028|ref|XP_011884083.1| PREDICTED: uncharacterized protein LOC105571225 isoform X1 [Vollenhovia emeryi]	no	–	–	–	–
comp59571_c1	2.59e-58	204	gi|769858126|ref|XP_011640725.1| disintegrin and metalloproteinase domain-containing protein 22 isoform X1 [Pogonomyrmex barbatus]	no	–	–	–	–
comp59608_c4	6.65e-63	132	gi|769839741|ref|XP_011631040.1| uncharacterized protein LOC105423095 [Pogonomyrmex barbatus]	no	–	–	–	–
comp59658_c9	2.13e-64	212	gi|1153842206|ref|XP_020298018.1| histone-lysine N-methyltransferase SETMAR-like [Pseudomyrmex gracilis]	no	–	–	–	–
comp59663_c8	6.11e-98	103	gi|1663710592|ref|XP_029159534.1| LOW QUALITY PROTEIN: uncharacterized protein LOC114931583 [Nylanderia fulva]	no	–	–	–	–
comp59670_c7	0	1359	gi|769838620|ref|XP_011630467.1| histone lysine demethylase PHF8-like isoform X2 [Pogonomyrmex barbatus]	no	–	–	–	–
comp59707_c0	4.46e-30	118	gi|769830726|ref|XP_011632079.1| SCAN domain-containing protein 3-like, partial [Pogonomyrmex barbatus]	no	–	–	–	–
comp59812_c3	1.34e-40	120	gi|769842260|ref|XP_011632335.1| uncharacterized protein LOC105424010 [Pogonomyrmex barbatus]	no	–	–	–	–
comp59914_c6	2.72e-64	148	gi|1070609606|ref|XP_018402590.1| PREDICTED: uncharacterized protein LOC108779630 [Cyphomyrmex costatus]	no	–	–	–	–
comp59956_c1	0	2283	gi|769838645|ref|XP_011630481.1| uncharacterized protein LOC105422696 [Pogonomyrmex barbatus]	no	–	–	–	–
comp59979_c0	0	608	gi|769858077|ref|XP_011640698.1| protein phosphatase PTC7 homolog isoform X1 [Pogonomyrmex barbatus]	no	–	–	–	–
comp59991_c6	7.09e-60	198	gi|861623774|gb|KMQ88087.1| hypothetical protein RF55_12483 [Lasius niger]	no	–	–	–	–
comp60057_c6	0	380	gi|861638702|gb|KMQ92598.1| retrovirus-like pol polyprotein [Lasius niger]	no	–	–	–	–
comp60097_c1	5.95e-47	169	gi|1398052587|ref|XP_025074395.1| uncharacterized protein LOC112552737 [Pogonomyrmex barbatus]	no	–	–	–	–
comp60126_c5	5.56e-21	107	gi|1009399984|gb|KYN20079.1| hypothetical protein ALC57_07585 [Trachymyrmex cornetzi]	no	–	–	–	–
comp60131_c2	0	816	gi|1615730000|gb|TGZ53928.1| Sodium-and chloride-dependent glycine transporter 1 [Temnothorax longispinosus]	no	–	–	–	–
comp60295_c9	0	1225	gi|769851268|ref|XP_011637067.1| dystroglycan isoform X1 [Pogonomyrmex barbatus]	no	–	–	–	–
comp60298_c1	0	1033	gi|795073389|ref|XP_011875791.1| PREDICTED: uncharacterized protein LOC105566413 isoform X1 [Vollenhovia emeryi]	no	–	–	–	–
comp60501_c5	1.43e-89	199	gi|1009372742|gb|KYM96705.1| hypothetical protein ALC62_12635 [Cyphomyrmex costatus]	no	–	–	–	–
comp60519_c1	8.72e-107	183	gi|1387133138|ref|XP_024883567.1| putative nuclease HARBI1 [Temnothorax curvispinosus]	no	–	–	–	–
comp60522_c8	0	475	gi|1012972433|gb|KYQ46938.1| Protein SMG9, partial [Trachymyrmex zeteki]	no	–	–	–	–
comp60606_c1	1.3e-39	94	gi|861625226|gb|KMQ88490.1| copia protein [Lasius niger]	no	–	–	–	–
comp60606_c4	3.22e-06	63.5	gi|1663750824|ref|XP_029172984.1| uncharacterized protein LOC114941950 [Nylanderia fulva]	no	–	–	–	–
comp60673_c1	6.51e-75	122	gi|1387132238|ref|XP_024883079.1| trichohyalin-like [Temnothorax curvispinosus]	no	–	–	–	–
comp60678_c0	6.08e-86	205	gi|1012977968|gb|KYQ51998.1| hypothetical protein ALC60_08894 [Trachymyrmex zeteki]	no	–	–	–	–
comp60715_c4	3.22e-120	392	gi|759066581|ref|XP_011342747.1| carbonic anhydrase 2 isoform X1 [Ooceraea biroi]	no	–	–	–	–
comp60828_c1	1.81e-62	216	gi|1009383222|gb|KYN05852.1| hypothetical protein ALC62_03213, partial [Cyphomyrmex costatus]	no	–	–	–	–
comp60851_c5	8.37e-128	421	gi|769858123|ref|XP_011640724.1| uncharacterized protein LOC105429449 isoform X4 [Pogonomyrmex barbatus]	no	–	–	–	–
comp60890_c5	0	484	gi|861638760|gb|KMQ92618.1| reverse transcriptase [Lasius niger]	no	–	–	–	–
comp60918_c6	3.74e-57	114	gi|1070617900|ref|XP_018400985.1| PREDICTED: uncharacterized protein LOC108778331 [Cyphomyrmex costatus]	no	–	–	–	–
comp60918_c9	7.04e-130	246	gi|815794920|ref|XP_012218103.1| PREDICTED: uncharacterized protein LOC105669623 [Linepithema humile]	no	–	–	–	–
comp60974_c0	1.29e-27	120	gi|769830539|ref|XP_011630703.1| uncharacterized protein LOC105422855 [Pogonomyrmex barbatus]	no	–	–	–	–
comp61062_c3	2.18e-20	71.2	gi|1126583304|ref|XP_011135354.2| uncharacterized protein LOC105180772 [Harpegnathos saltator]	no	–	–	–	–
comp61167_c2	0	310	gi|861616090|gb|KMQ86259.1| retrovirus-related gag-pol polyprotein [Lasius niger]	no	–	–	–	–
comp61185_c14	0	1674	gi|769858128|ref|XP_011640726.1| disintegrin and metalloproteinase domain-containing protein 22 isoform X2 [Pogonomyrmex barbatus]	no	–	–	–	–
comp61278_c1	0	576	gi|769858023|ref|XP_011640669.1| mitochondrial carnitine/acylcarnitine carrier protein isoform X1 [Pogonomyrmex barbatus]	no	–	–	–	–
comp61278_c11	0	904	gi|769858029|ref|XP_011640673.1| WASH complex subunit 1 isoform X1 [Pogonomyrmex barbatus]	no	–	–	–	–
comp61323_c4	0	2552	gi|769858103|ref|XP_011640712.1| ribonuclease 3 [Pogonomyrmex barbatus]	no	–	–	–	–
comp61396_c2	0	1615	gi|795014939|ref|XP_011884055.1| PREDICTED: uncharacterized protein LOC105571191, partial [Vollenhovia emeryi]	no	–	–	–	–
comp61449_c0	4.99e-34	77.4	gi|826488519|ref|XP_012539593.1| uncharacterized protein LOC105838517 [Monomorium pharaonis]	no	–	–	–	–
comp61501_c0	0	790	gi|769838565|ref|XP_011630440.1| baculoviral IAP repeat-containing protein 7-B-like isoform X1 [Pogonomyrmex barbatus]	no	–	–	–	–
comp61584_c0	1.33e-43	120	gi|1418053166|ref|XP_025265825.1| uncharacterized protein LOC112638397 [Camponotus floridanus]	no	–	–	–	–
comp61698_c1	1.34e-65	208	gi|1409303778|ref|XP_025160328.1| uncharacterized protein LOC112589831 [Harpegnathos saltator]	no	–	–	–	–
comp61741_c0	6.39e-135	212	gi|861611570|gb|KMQ85317.1| retrovirus-related pol polyprotein from transposon tnt 1-94 [Lasius niger]	no	–	–	–	–
comp61798_c0	4.09e-114	268	gi|861625227|gb|KMQ88491.1| integrase core domain protein [Lasius niger]	no	–	–	–	–
comp61835_c5	4.65e-42	157	gi|1009399582|gb|KYN19736.1| hypothetical protein ALC57_07963 [Trachymyrmex cornetzi]	no	–	–	–	–
comp61852_c5	0.46	41.2	gi|677222096|gb|KFP50453.1| hypothetical protein N323_09335, partial [Cathartes aura]	no	–	–	–	–
comp61852_c6	1.33e-63	136	gi|861622273|gb|KMQ87706.1| retrovirus-related gag-pol polyprotein [Lasius niger]	no	–	–	–	–
comp61869_c1	5.78e-141	158	gi|861641601|gb|KMQ93606.1| nuclear valosin-containing [Lasius niger]	no	–	–	–	–
comp61890_c0	2.77e-58	207	gi|751207380|ref|XP_011156252.1| cysteine-rich PDZ-binding protein [Solenopsis invicta]	no	–	–	–	–
comp61912_c4	2.44e-89	294	gi|1387130024|ref|XP_024881886.1| uncharacterized protein LOC112461051 isoform X1 [Temnothorax curvispinosus]	no	–	–	–	–
comp61959_c1	0	2164	gi|769858446|ref|XP_011640899.1| uncharacterized protein LOC105429547 [Pogonomyrmex barbatus]	no	–	–	–	–
comp62010_c3	4.51e-55	196	gi|861590661|gb|KMQ82764.1| mariner transposase [Lasius niger]	no	–	–	–	–
comp62039_c0	2.99e-46	166	gi|1009423335|gb|KYN41647.1| hypothetical protein ALC56_03948 [Trachymyrmex septentrionalis]	no	–	–	–	–
comp62097_c0	0	394	gi|1387123386|ref|XP_024880085.1| uncharacterized protein LOC112459941 [Temnothorax curvispinosus]	no	–	–	–	–
comp62102_c7	3.28e-75	211	gi|1032742140|ref|XP_016845089.1| PREDICTED: uncharacterized protein LOC107982122 [Nasonia vitripennis]	no	–	–	–	–
comp62140_c0	3.51e-69	182	gi|861616090|gb|KMQ86259.1| retrovirus-related gag-pol polyprotein [Lasius niger]	no	–	–	–	–
comp62140_c4	2.19e-93	242	gi|780638756|ref|XP_011687454.1| PREDICTED: uncharacterized protein LOC105449769 [Wasmannia auropunctata]	no	–	–	–	–
comp62185_c0	0	689	gi|1663694841|ref|XP_029179221.1| uncharacterized protein LOC114946738 [Nylanderia fulva]	no	–	–	–	–
comp62186_c4	0	1244	gi|861620113|gb|KMQ87188.1| reverse ribonuclease integrase [Lasius niger]	no	–	–	–	–
comp62221_c8	0	1436	gi|1398044100|ref|XP_025072970.1| peroxisomal acyl-coenzyme A oxidase 3 isoform X1 [Pogonomyrmex barbatus]	no	–	–	–	–
comp62233_c2	0	1254	gi|769851622|ref|XP_011637257.1| adenylate kinase isoenzyme 5 isoform X1 [Pogonomyrmex barbatus]	no	–	–	–	–
comp62263_c4	0	862	gi|1398054086|ref|XP_011640681.2| LOW QUALITY PROTEIN: protein diaphanous-like [Pogonomyrmex barbatus]	no	–	–	–	–
comp62290_c2	0	1254	gi|769858448|ref|XP_011640900.1| uncharacterized protein LOC105429548, partial [Pogonomyrmex barbatus]	no	–	–	–	–
comp62313_c10	1.26e-80	124	gi|769830694|ref|XP_011631834.1| uncharacterized protein LOC105423675, partial [Pogonomyrmex barbatus]	no	–	–	–	–
comp62331_c1	4.13e-36	103	gi|751228360|ref|XP_011167585.1| uncharacterized protein LOC105201315 [Solenopsis invicta]	no	–	–	–	–
comp62331_c5	2.52e-77	184	gi|769840859|ref|XP_011631611.1| uncharacterized protein LOC105423537 [Pogonomyrmex barbatus]	no	–	–	–	–
comp62351_c3	1.13e-77	216	gi|1070214291|ref|XP_018376461.1| PREDICTED: uncharacterized protein LOC108769774 [Trachymyrmex cornetzi]	no	–	–	–	–
comp62353_c4	4.26e-110	196	gi|1387120765|ref|XP_024870775.1| uncharacterized protein LOC112453945 [Temnothorax curvispinosus]	no	–	–	–	–
comp62379_c2	9.16e-161	279	gi|1409276825|ref|XP_025163711.1| uncharacterized protein LOC112590679 [Harpegnathos saltator]	no	–	–	–	–
comp62382_c1	0	365	gi|1070609606|ref|XP_018402590.1| PREDICTED: uncharacterized protein LOC108779630 [Cyphomyrmex costatus]	no	–	–	–	–
comp62402_c1	9.28e-143	448	gi|1070164336|ref|XP_018343883.1| PREDICTED: LOW QUALITY PROTEIN: uncharacterized protein LOC108749595 [Trachymyrmex septentrionalis]	no	–	–	–	–
comp62420_c1	4.44e-56	112	gi|1663737374|ref|XP_029168809.1| LOW QUALITY PROTEIN: uncharacterized protein LOC114938866 [Nylanderia fulva]	no	–	–	–	–

## Sheet: abbreviations
Agg-Nonagg	significantly differentially expressed genes between aggressive and nonaggressive queens
Hh-Pp	significantly differentially expressed genes between queens in haplometrotic and pleometrotic pairs
Hs-Pp	significantly differentially expressed genes between haplometrotic singletons and pleometrotic pairs
Hs-Ph	significantly differentially expressed genes between haplometrotic singletons and pleometrotic queens in mixed pairs
Hs-Hh	﻿Significantly differentially expressed genes between haplometrotic singletons and pairs
Hs-Pp	﻿Significantly differentially expressed genes between haplometrotic singletons and pleometrotic pairs
Pp-Ph	significantly differentially expressed genes between queens in pleometrotic pairs and pleometrotic queens in mixed pairs
Ps–Ph	significantly differentially expressed genes between pleometrotic singletons and pleometrotic queens in mixed pairs
logFC	log fold change in the former with respect to the latter
LR	likelihood ratio test value
P-value	FDR-adjusted p-value
Blast	best hit in NCBI's nr database (Helmkampf et al. 2016)
