# Supplementary material for: Evolutionary genomics of socially polymorphic populations of Pogonomyrmex californicus
Source: BMC Biol. 2024 May 13;22:109. doi: 10.1186/s12915-024-01907-z (PMC11089791; doi:10.1186/s12915-024-01907-z)
Supplement: Supplementary file 5 — Additional file 5. Outlier SNPs showing clear peaks of xpEHH (p<0.05) using the Benjamani & Hochberg method for FDR correction. Positive values in the xpEHH column indicate selection in the pleometrotic population, while negative values indicate selection in the haplometrotic population. SNPs within 100 kb of each other were grouped in the same cluster (32 clusters indicated by the cluster column). [file 12915_2024_1907_MOESM5_ESM.xlsx]

## Sheet: Dataset_S3
Scaffold	position	P-value	xpEHH	SNP ID	cluster id
1	216702	0.0321947	3.82386	id121	1_1
1	20046665	0.0166292	4.12132	id17655	1_2
1	20046689	0.0253503	3.9332	id17656	1_2
1	20064603	0.0241063	3.96065	id17684	1_2
1	20064605	0.0241063	3.96065	id17685	1_2
1	20064834	0.000767193	5.50471	id17686	1_2
1	20377427	0.0270821	3.91063	id17969	1_3
2	11311968	0.0022028	4.92541	id28590	2_1
2	13411642	0.0493624	3.64638	id30809	2_2
2	16866286	0.0432838	-3.69117	id34721	2_3
3	6089604	0.0457361	3.67007	id41962	3_1
3	14968716	0.0331908	3.80963	id51470	3_2
3	15990140	0.00339264	4.77952	id52418	3_3
5	11997300	0.0301656	3.861	id80787	5_1
7	3294647	0.0151812	4.16438	id98708	7_1
7	3295479	0.00535544	4.63068	id98714	7_1
8	8786527	0.0185113	4.06142	id117482	8_1
8	8787453	0.0306156	3.85634	id117484	8_1
8	8788761	0.00643697	4.52645	id117487	8_1
8	8805952	0.0398445	3.72509	id117503	8_1
8	8827924	0.0318143	3.82873	id117534	8_1
8	8848729	0.0385276	3.74103	id117585	8_1
9	2001978	0.0346809	3.78439	id120957	9_1
9	2002145	0.0167913	4.11174	id120959	9_1
9	2003899	0.0286975	3.88713	id120962	9_1
9	2832662	0.0104499	4.31055	id121873	9_2
9	2833337	0.00702884	4.47627	id121876	9_2
9	2833363	0.00702884	4.47395	id121877	9_2
9	2833904	0.0240169	3.96406	id121879	9_2
9	2837494	0.0085453	4.38889	id121885	9_2
9	2837512	0.0106531	4.29515	id121886	9_2
9	2837562	0.0106531	4.29515	id121887	9_2
9	2839595	0.00723804	4.46455	id121890	9_2
9	2840982	0.00972451	4.33335	id121891	9_2
9	2840997	0.00972451	4.33967	id121892	9_2
9	2841405	0.00395308	4.72512	id121893	9_2
9	2842219	0.0424008	3.7004	id121895	9_2
9	8972257	0.00147876	5.26193	id128315	9_3
9	8972394	0.025059	3.94165	id128316	9_3
11	1249402	0.0253503	-3.93298	id138779	11_1
11	1249988	0.0340906	-3.79095	id138780	11_1
12	9015016	0.044674	3.67762	id157022	12_1
12	9015017	0.044674	3.67762	id157023	12_1
13	524082	0.0323354	3.82182	id157295	13_1
13	2914550	0.0297844	3.87372	id159645	13_2
14	2083205	0.0286975	3.88604	id167610	14_1
14	2083416	0.0242614	3.95543	id167612	14_1
14	8144183	0.00758953	4.42254	id174206	14_2
14	8144460	0.0105631	4.30346	id174208	14_2
14	8144845	0.0105631	4.30142	id174209	14_2
14	8145805	0.00535544	4.62705	id174215	14_2
14	8147172	0.0069885	4.48449	id174224	14_2
14	8149467	0.00610692	4.55376	id174227	14_2
14	8151123	0.0022028	4.9383	id174234	14_2
14	8151126	0.0022028	4.9383	id174235	14_2
14	8155567	0.0229862	3.98078	id174240	14_2
14	8156679	0.0167061	4.11853	id174241	14_2
14	8157989	0.017229	4.08977	id174244	14_2
15	211998	0.0317958	3.83251	id174340	15_1
16	2032585	0.0331153	3.81114	id184533	16_1
16	2032588	0.0331153	3.81114	id184534	16_1
16	2032644	0.0364409	3.76279	id184535	16_1
16	2035775	0.0409863	3.71303	id184537	16_1
16	2122769	0.0499593	3.64084	id184613	16_1
16	2136350	0.0346809	3.78184	id184622	16_1
16	2143861	0.0420349	3.7042	id184628	16_1
16	2144215	0.0250633	3.94042	id184629	16_1
16	2144292	0.0284875	3.89003	id184630	16_1
16	2154248	0.0123434	4.24142	id184640	16_1
16	2190696	0.0195593	4.04146	id184665	16_1
16	2190739	0.0166118	4.1232	id184666	16_1
16	2191079	0.0334211	3.80033	id184667	16_1
18	147536	0.0164032	4.12908	id196451	18_1
18	148771	0.0224027	3.98945	id196453	18_1
18	148814	0.0260621	3.92399	id196454	18_1
18	149207	0.0427683	3.69732	id196455	18_1
22	47828	0.041802	3.70642	id205073	22_1
22	81990	0.0334211	3.80046	id205113	22_1
22	85866	0.0387461	3.73546	id205114	22_1
22	113000	0.0200032	4.03212	id205135	22_1
22	113154	0.0167913	4.11105	id205136	22_1
22	117794	0.017229	4.09017	id205138	22_1
22	120815	0.0170328	4.1015	id205141	22_1
22	149825	0.0444764	3.68078	id205150	22_1
22	272178	0.0493624	3.64589	id205196	22_2
22	275738	0.0449349	3.67536	id205202	22_2
22	280939	0.0385276	3.74023	id205209	22_2
22	281114	0.0387458	3.73714	id205210	22_2
22	284344	0.0300885	3.86781	id205221	22_2
22	299191	0.0148877	4.17607	id205229	22_2
22	300007	0.00584034	4.58439	id205233	22_2
22	300824	0.0134422	4.2124	id205236	22_2
22	301071	0.0499593	3.63975	id205237	22_2
22	454360	0.0332767	3.80522	id205321	22_3
22	455740	0.0332767	3.8079	id205322	22_3
22	461251	0.0346809	3.78293	id205328	22_3
22	462012	0.0270821	3.91046	id205330	22_3
22	465476	0.0354586	3.77136	id205331	22_3
22	467003	0.0350932	3.7757	id205332	22_3
22	481188	0.0317958	3.83091	id205340	22_3
22	483786	0.0300885	3.86356	id205346	22_3
22	483797	0.0300885	3.86356	id205347	22_3
22	496139	0.0161477	4.14497	id205354	22_3
22	497570	0.00972451	4.34337	id205356	22_3
22	499102	0.0186833	4.05503	id205359	22_3
22	502228	0.0249379	3.94401	id205364	22_3
22	507824	0.0300885	3.86396	id205368	22_3
22	518725	0.0387461	3.73554	id205374	22_3
22	534575	0.0444764	3.68099	id205381	22_3
22	554338	0.00972451	4.33901	id205388	22_3
22	554485	0.0162634	4.1384	id205389	22_3
22	554487	0.0162634	4.1384	id205390	22_3
22	558780	0.0069885	4.49055	id205392	22_3
22	563469	0.0134422	4.21245	id205395	22_3
22	577617	0.0237313	3.97064	id205404	22_3
22	580115	0.0271928	3.90374	id205405	22_3
22	585122	0.0224027	3.99072	id205410	22_3
22	587331	0.0201201	4.02685	id205411	22_3
22	590337	0.0149343	4.17316	id205414	22_3
22	598151	0.0143539	4.18993	id205426	22_3
22	628462	0.0073973	4.43126	id205444	22_3
22	638808	0.0339456	3.79383	id205456	22_3
22	641814	0.026021	3.92553	id205457	22_3
22	655496	0.017229	4.09153	id205464	22_3
22	656717	0.0069885	4.49507	id205465	22_3
22	657304	0.0168722	4.10836	id205467	22_3
22	667035	0.037233	3.75481	id205471	22_3
22	668083	0.0317958	3.83424	id205472	22_3
22	668134	0.0252399	3.93637	id205473	22_3
22	673640	0.0162744	4.13628	id205477	22_3
22	689359	0.0149343	4.17171	id205486	22_3
22	689489	0.0117758	4.25886	id205487	22_3
22	695094	0.00736832	4.44864	id205491	22_3
22	700133	0.00199415	4.99887	id205495	22_3
22	700137	0.00199415	4.99887	id205496	22_3
22	701462	0.000841058	5.39754	id205498	22_3
22	701469	0.000841058	5.39754	id205499	22_3
22	706663	0.0118405	4.25276	id205505	22_3
22	710415	0.00339264	4.77578	id205508	22_3
22	717734	0.00726244	4.46075	id205514	22_3
22	719579	0.00584034	4.5737	id205516	22_3
22	724371	0.00199155	5.03416	id205523	22_3
22	726212	0.00197428	5.09241	id205529	22_3
22	762309	0.0474695	3.65823	id205557	22_3
22	764906	0.0246328	3.94917	id205561	22_3
22	765921	0.0499593	3.6401	id205563	22_3
22	805989	0.0409863	3.71368	id205654	22_3
22	806220	0.0197945	4.03595	id205655	22_3
22	806269	0.0117758	4.25601	id205656	22_3
22	806271	0.0117758	4.25601	id205657	22_3
22	806281	0.0117758	4.25638	id205658	22_3
22	806290	0.0169183	4.10579	id205660	22_3
22	806294	0.017229	4.09372	id205661	22_3
22	806301	0.0242614	3.95578	id205662	22_3
22	806373	0.0300885	3.86938	id205663	22_3
22	806528	0.0331153	3.8126	id205664	22_3
22	806831	0.031686	3.84172	id205666	22_3
22	806972	0.0495829	3.64398	id205667	22_3
22	807540	0.0127204	4.23267	id205669	22_3
22	809472	0.00316746	4.81449	id205672	22_3
22	810610	0.00584034	4.57697	id205675	22_3
22	810731	0.0169183	4.10461	id205677	22_3
22	813335	0.0164032	4.12779	id205678	22_3
22	815077	0.0354586	3.77198	id205680	22_3
22	899972	0.00972451	4.34753	id205726	22_3
22	900135	0.0069885	4.48155	id205728	22_3
22	904847	0.0246328	3.94963	id205733	22_3
22	914051	0.0372742	3.75367	id205736	22_3
22	920024	0.00943004	4.35708	id205740	22_3
22	920273	0.00564843	4.59802	id205742	22_3
22	927009	0.0164032	4.13062	id205752	22_3
22	927147	0.0331153	3.8114	id205754	22_3
22	933148	0.0463026	3.66538	id205755	22_3
22	933498	0.0420436	3.70335	id205756	22_3
22	944918	0.0223982	3.9959	id205763	22_3
22	947594	0.046256	3.66641	id205766	22_3
22	954639	0.031686	3.84375	id205768	22_3
22	969969	0.00197428	5.04903	id205780	22_3
22	973893	0.0062708	4.53939	id205781	22_3
22	974466	0.00339264	4.77482	id205783	22_3
22	974467	0.00339264	4.77482	id205784	22_3
22	975539	0.00464292	4.66863	id205786	22_3
22	984671	0.00535544	4.62281	id205796	22_3
22	1023754	0.0136598	4.20684	id205809	22_3
22	1034682	0.0117758	4.26321	id205819	22_3
22	1046266	0.0073973	4.44375	id205827	22_3
22	1051559	1.32603e-05	6.35163	id205833	22_3
22	1053107	1.44125e-05	6.23112	id205835	22_3
22	1112584	0.0164032	4.12776	id205871	22_3
22	1114305	0.0262073	3.9215	id205874	22_3
22	1116304	0.0240169	3.96402	id205876	22_3
22	1116631	0.0240169	3.96402	id205877	22_3
22	1150054	0.0346809	3.78307	id205888	22_3
22	1154687	0.0271161	3.90868	id205898	22_3
22	1162072	0.0300885	3.86268	id205901	22_3
22	1162476	0.0176643	4.0752	id205906	22_3
22	1162522	0.0224027	3.99271	id205907	22_3
22	1162529	0.031408	3.84696	id205908	22_3
22	1165947	0.0206905	4.0161	id205911	22_3
22	1166405	0.037233	3.75556	id205913	22_3
22	1167573	0.0176643	4.07588	id205917	22_3
22	1193208	0.0329367	3.8163	id205931	22_3
22	1197215	0.0205492	4.01904	id205932	22_3
22	1207354	0.0128145	4.22903	id205941	22_3
22	1227045	0.0396818	3.72862	id205950	22_3
22	1244138	0.0333431	3.8038	id205962	22_3
22	1246157	0.0176643	4.07765	id205966	22_3
22	1246668	0.0176643	4.07765	id205967	22_3
22	1250281	0.0167061	4.11701	id205970	22_3
22	1280535	0.0224027	3.99043	id205988	22_3
22	1293095	0.0334211	3.79952	id205993	22_3
22	1296897	0.028318	3.89259	id205995	22_3
22	1298002	0.0300885	3.86673	id205997	22_3
22	1299569	0.0246328	3.94816	id205999	22_3
22	1303413	0.00875546	4.37583	id206006	22_3
22	1329954	0.00610692	4.54876	id206025	22_3
22	1329956	0.0022028	4.95077	id206026	22_3
22	1341268	0.0233914	3.97535	id206035	22_3
22	1356247	0.0414307	3.70949	id206042	22_3
22	1362035	0.0397219	3.7267	id206044	22_3
22	1487455	0.0145766	4.18457	id206115	22_4
22	1497623	0.0292065	3.87958	id206119	22_4
22	1498530	0.0137112	4.20409	id206121	22_4
22	1498599	0.0332767	3.80536	id206122	22_4
23	278402	0.0405097	3.71894	id206407	23_1
23	278644	0.0405097	3.71894	id206408	23_1
23	286785	0.017229	4.09463	id206413	23_1
23	286812	0.0346118	3.78628	id206415	23_1
23	669922	0.0300885	3.86273	id206663	23_2
23	670192	0.00375222	4.7426	id206665	23_2
23	670862	0.00584034	4.57692	id206666	23_2
23	671057	0.00464292	4.66686	id206670	23_2
23	671147	0.0271928	3.90352	id206671	23_2
23	673346	0.0493624	3.64721	id206672	23_2
23	733946	0.00197428	5.09787	id206727	23_2
23	735501	0.00218176	4.97103	id206730	23_2
23	737350	0.0176643	4.08208	id206735	23_2
23	737671	0.018318	4.0653	id206736	23_2
23	737699	0.0186751	4.05654	id206737	23_2
23	737825	0.0176643	4.07963	id206739	23_2
23	744584	0.0223982	3.99471	id206741	23_2
23	748019	0.0201201	4.02667	id206742	23_2
23	751553	0.0409863	3.71375	id206746	23_2
23	756579	0.0317958	3.83911	id206756	23_2
23	773991	0.0334211	3.80219	id206771	23_2
23	774680	0.0372742	3.75177	id206772	23_2
23	789287	0.0201201	4.02534	id206786	23_2
23	789299	0.0161477	4.14649	id206787	23_2
23	789579	0.0138829	4.19938	id206788	23_2
23	790614	0.0162634	4.13814	id206790	23_2
23	794436	0.0085453	4.38617	id206796	23_2
23	795979	0.0069885	4.49465	id206798	23_2
23	796031	0.00312496	4.83143	id206801	23_2
23	808854	0.0117758	4.25649	id206825	23_2
23	812763	0.0117758	4.25649	id206826	23_2
23	819282	0.00677338	4.51205	id206831	23_2
23	820123	0.0073973	4.44103	id206833	23_2
23	826984	0.0085453	4.38367	id206839	23_2
23	856288	0.0427683	3.69581	id206852	23_2
23	856291	0.0427683	3.69581	id206853	23_2
23	870310	0.0372742	3.7511	id206860	23_2
23	871747	0.0372742	3.7511	id206861	23_2
23	875730	0.033986	3.79262	id206863	23_2
23	890103	0.0167913	4.11149	id206870	23_2
23	897854	0.00735258	4.45206	id206879	23_2
23	907150	0.037233	3.75593	id206887	23_2
23	909317	0.0405097	3.71844	id206890	23_2
23	911558	0.0429365	3.69401	id206891	23_2
23	913150	0.0349778	3.7774	id206892	23_2
23	948956	0.0444764	3.68031	id206907	23_2
23	950343	0.031408	3.84743	id206909	23_2
23	953250	0.0147105	4.18063	id206911	23_2
23	955803	0.0117758	4.26077	id206918	23_2
23	960825	0.00347323	4.76407	id206922	23_2
23	1113365	0.0444764	3.68092	id207019	23_3
23	1195803	0.0195335	4.04322	id207073	23_3
23	1198300	0.0195593	4.04013	id207075	23_3
23	1200304	0.00610692	4.55102	id207079	23_3
23	1202131	0.00641703	4.53078	id207082	23_3
23	1207655	0.00197428	5.05447	id207089	23_3
23	1208234	0.00395308	4.72074	id207092	23_3
23	1209409	0.00197428	5.0508	id207098	23_3
23	1209998	0.00197428	5.09696	id207104	23_3
23	1210010	0.00197428	5.10667	id207105	23_3
23	1210158	0.00199415	5.00326	id207108	23_3
23	1211131	0.00734787	4.4552	id207109	23_3
23	1245986	0.0361193	3.76588	id207124	23_3
23	1252455	0.0438242	3.68722	id207129	23_3
23	1260564	0.0317958	3.83416	id207138	23_3
23	1265342	0.0317958	3.8325	id207142	23_3
23	1267430	0.0271161	3.90644	id207143	23_3
23	1267637	0.0271161	3.90644	id207144	23_3
23	1272442	0.0385276	3.7394	id207152	23_3
23	1277215	0.0385276	3.74009	id207154	23_3
23	1277688	0.0397219	3.72741	id207156	23_3
23	1277701	0.0349545	3.77845	id207157	23_3
23	1281364	0.0332767	3.80546	id207158	23_3
23	1334164	0.0346809	3.7813	id207182	23_3
23	1349378	0.0319733	3.82653	id207189	23_3
23	1349385	0.0317958	3.83243	id207190	23_3
23	1357418	0.0338516	3.79543	id207196	23_3
23	1358459	0.0317958	3.83634	id207197	23_3
23	1377580	0.0287185	3.88476	id207206	23_3
23	1397243	0.00972451	4.33695	id207224	23_3
23	1431463	0.031686	3.84251	id207235	23_3
23	1457575	0.0270821	3.91014	id207245	23_3
23	1457891	0.0185796	4.05915	id207246	23_3
23	1457907	0.0172209	4.09742	id207247	23_3
23	1457937	0.0227386	3.98463	id207248	23_3
23	1462400	0.0251862	3.93806	id207257	23_3
23	1468890	0.0307274	3.8544	id207262	23_3
23	1516746	0.00316746	4.82017	id207288	23_3
23	1517040	0.00197428	5.16046	id207289	23_3
23	1517911	0.00263386	4.87281	id207291	23_3
23	1524073	0.00262019	4.88158	id207295	23_3
23	1529627	0.00430323	4.69409	id207299	23_3
23	1534136	0.0128996	4.22557	id207302	23_3
23	1536240	0.00972451	4.3338	id207305	23_3
23	1536438	0.00985129	4.32816	id207306	23_3
23	1550660	0.0150375	4.16834	id207310	23_3
23	1551328	0.0073973	4.43655	id207312	23_3
23	1555505	0.0085453	4.38526	id207315	23_3
23	1556358	0.0022028	4.92367	id207317	23_3
23	1567955	0.0105631	4.30284	id207327	23_3
23	1573325	0.0104499	4.31211	id207332	23_3
23	1583414	0.00564843	4.59804	id207338	23_3
23	1587643	0.0069885	4.48682	id207340	23_3
23	1587715	0.0073973	4.43431	id207341	23_3
23	1588769	0.00769826	4.41678	id207342	23_3
23	1591402	0.00430323	4.69269	id207343	23_3
23	1591453	0.00545792	4.61421	id207344	23_3
23	1595566	0.00584034	4.56991	id207349	23_3
23	1596255	0.0156845	4.15516	id207354	23_3
23	1602625	0.0073973	4.43079	id207357	23_3
23	1739699	0.0201201	4.02534	id207447	23_4
23	1747159	0.0069885	4.48187	id207451	23_4
23	1748218	0.0317958	3.82985	id207452	23_4
23	1748219	0.0317958	3.82985	id207453	23_4
23	1748223	0.0317958	3.82985	id207454	23_4
23	1748227	0.0241153	3.95932	id207455	23_4
