# Supplementary material for: Evolutionary genomics of socially polymorphic populations of Pogonomyrmex californicus
Source: BMC Biol. 2024 May 13;22:109. doi: 10.1186/s12915-024-01907-z (PMC11089791; doi:10.1186/s12915-024-01907-z)
Supplement: Supplementary file 6 — Additional file 6. Candidate genes showing signatures of selection in the pleometrotic population identified by our two selection scan approaches (FST and xpEHH). 34 likely functional genes were kept as they are not encoding TE proteins, are expressed, or homologous to other known insect proteins (see Methods). The six candidate genes depicted in Fig. 4b are highlighted in bold formatting for emphasis. [file 12915_2024_1907_MOESM6_ESM.xlsx]

## Sheet: Supporting Table S8
geneID	scaffold	start	stop	besthit	eval	bitscore	description	exons	length	intron_variant	downstream_gene_variant	upstream_gene_variant	3_prime_UTR_variant	missense_variant	synonymous_variant	missense_variant&splice_region_variant	5_prime_UTR_variant	splice_acceptor_variant&intron_variant	stop_gained	splice_region_variant&intron_variant	annotation
PCAL_001858	1	20003301	20010757	gi|1465624078|ref|XP_025993030.1|	0	501	polypeptide N-acetylgalactosaminyltransferase 35A [Solenopsis invicta]	6	1902	12					3						dBxref=InterPro:IPR000772,InterPro:IPR029044,InterPro:IPR001173,InterPro:IPR035992,PFAM:PF00535,PFAM:PF02709,PFAM:PF00652;note=BUSCO:EOG091B05RN,CAZy:GT27,CAZy:GT2_Glycos_transf_2;
PCAL_001860	1	20020078	20022470	gi|1398043234|ref|XP_025075914.1|	6.49e-34	137	uncharacterized protein LOC105434265 isoform X1 [Pogonomyrmex barbatus]	5	883
PCAL_001861	1	20029848	20030121	gi|795016173|ref|XP_011858406.1|	2.93e-15	75.5	PREDICTED: uncharacterized protein LOC105555965 [Vollenhovia emeryi]	1	272
PCAL_001865	1	20041991	20042525	gi|1387137119|ref|XP_024885692.1|	1.94e-28	118	uncharacterized protein LOC112463501 [Temnothorax curvispinosus]	1	533					1	1
PCAL_001866	1	20052898	20053687	gi|769869130|ref|XP_011646633.1|	1.65e-63	200	ubiquitin-like protein 4A [Pogonomyrmex barbatus]	3	453	1	1										dBxref=InterPro:IPR000626,InterPro:IPR029071,PFAM:PF00240;Ontology_term=GO:0005515;
PCAL_001867	1	20053840	20056325	gi|769865691|ref|XP_011644799.1|	8.54e-72	191	gem-associated protein 2 [Pogonomyrmex barbatus]	5	715	1	2				1						dBxref=InterPro:IPR035426,InterPro:IPR017364,PFAM:PF04938;Ontology_term=GO:0000245,GO:0000387,GO:0005681;note=BUSCO:EOG091B0GQZ;
PCAL_001909	1	20300868	20302592	gi|1398041777|ref|XP_011646838.2|	6.55e-32	87.8	LOW QUALITY PROTEIN: synaptotagmin-2-like, partial [Pogonomyrmex barbatus]	3	384	3				1							dBxref=InterPro:IPR035892;
PCAL_001922	1	20395919	20396372	gi|769840670|ref|XP_011631511.1|	9.65e-87	260	uncharacterized protein LOC105423464 [Pogonomyrmex barbatus]	1	452						1
PCAL_001924	1	20403600	20403906	gi|1009433795|gb|KYN50741.1|	1.1e-44	149	hypothetical protein ALC56_09040 [Trachymyrmex septentrionalis]	1	305		1
PCAL_001926	1	20430937	20438573	gi|769835993|ref|XP_011648121.1|	1.78e-33	142	synaptotagmin-5-like isoform X3 [Pogonomyrmex barbatus]	7	779	10				2							dBxref=InterPro:IPR000008,InterPro:IPR035892,PFAM:PF00168;
PCAL_001930	1	20452674	20453325	gi|1009391057|gb|KYN12392.1|	2.47e-74	234	hypothetical protein ALC57_15440 [Trachymyrmex cornetzi]	1	650
PCAL_006786	15	196493	204357	gi|769841311|ref|XP_011631847.1|	0	457	DNA-directed RNA polymerase III subunit RPC1 isoform X2 [Pogonomyrmex barbatus]	19	4022	5	3		2	1	2						dBxref=InterPro:IPR006592,InterPro:IPR007083,InterPro:IPR007081,InterPro:IPR000722,InterPro:IPR007080,InterPro:IPR042102,InterPro:IPR038120,InterPro:IPR007066,InterPro:IPR035698,InterPro:IPR035697,PFAM:PF04997,PFAM:PF00623,PFAM:PF04983,PFAM:PF05000,PFAM:PF04998;Ontology_term=GO:0003899,GO:0003677,GO:0006351;note=BUSCO:EOG091B00T9;product=DNA-directed
PCAL_006787	15	204956	205880	gi|769841300|ref|XP_011631842.1|	5.01e-114	338	parkin coregulated gene protein homolog [Pogonomyrmex barbatus]	4	731		3	6									dBxref=InterPro:IPR019399,InterPro:IPR016024,PFAM:PF10274;
PCAL_006788	15	205911	209576	gi|769841302|ref|XP_011631843.1|	0	618	probable glutamine--tRNA ligase [Pogonomyrmex barbatus]	10	2339	1	6	5		2							dBxref=InterPro:IPR000924,InterPro:IPR020056,InterPro:IPR020059,InterPro:IPR007639,InterPro:IPR014729,InterPro:IPR042558,InterPro:IPR042559,InterPro:IPR007638,InterPro:IPR004514,InterPro:IPR020058,InterPro:IPR001412,InterPro:IPR011035,PFAM:PF00749,PFAM:PF03950,PFAM:PF04558,PFAM:PF04557;Ontology_term=GO:0000166,GO:0005524,GO:0004812,GO:0004819,GO:0043039,GO:0006418,GO:0006425,GO:0006412,GO:0005737…
PCAL_006790	15	212446	213226	gi|1465600378|ref|XP_025985692.1|	4.78e-92	283	uncharacterized protein LOC113002747, partial [Solenopsis invicta]	1	779			3		3	2
PCAL_006795	15	251337	251977	gi|1009415036|gb|KYN33867.1|	1.8	38.9	hypothetical protein ALC56_11839 [Trachymyrmex septentrionalis]	2	253		1	6		1
PCAL_006796	15	252539	257044	gi|307181087|gb|EFN68832.1|	4.3e-156	382	Histone acetyltransferase MYST2 [Camponotus floridanus]	10	2243	3		2		1	2						dBxref=InterPro:IPR002717,InterPro:IPR002515,InterPro:IPR040706,InterPro:IPR016181,InterPro:IPR036060,PFAM:PF01530,PFAM:PF17772;Ontology_term=GO:0004402,GO:0008270,GO:0016573,GO:0006355,GO:0005634;note=BUSCO:EOG091B041T;
PCAL_006802	15	284577	287063	gi|307213697|gb|EFN89046.1|	3.24e-17	89.4	Histone acetyltransferase MYST2, partial [Harpegnathos saltator]	3	351	5											dBxref=InterPro:IPR036388,InterPro:IPR006847,InterPro:IPR002717,InterPro:IPR016181,PFAM:PF04760;Ontology_term=GO:0004402,GO:0016573,GO:0006355;product=Histone
PCAL_007692	16	2055266	2060649	gi|795107620|ref|XP_011881904.1|	1.08e-67	255	PREDICTED: nose resistant to fluoxetine protein 6-like [Vollenhovia emeryi]	13	2150	4	4			2	1						dBxref=InterPro:IPR006621,InterPro:IPR002656,PFAM:PF01757;Ontology_term=GO:0016747;note=SECRETED:SignalP(1-24),;
PCAL_007693	16	2062963	2070338	gi|1216867474|gb|ASM42030.1|	0	608	DNMT1 [Pogonomyrmex barbatus]	15	4371	3	3			2	5	1					dBxref=InterPro:IPR001525,InterPro:IPR001025,InterPro:IPR022702,InterPro:IPR017198,InterPro:IPR002857,InterPro:IPR043151,InterPro:IPR018117,InterPro:IPR031303,InterPro:IPR029063,PFAM:PF01426,PFAM:PF00145,PFAM:PF12047,PFAM:PF02008;Ontology_term=GO:0008168,GO:0003682,GO:0003886,GO:0003677,GO:0008270,GO:0090116,GO:0005634;
PCAL_007694	16	2076025	2077849	gi|769841478|ref|XP_011631932.1|	8.16e-94	296	uncharacterized protein LOC105423734 [Pogonomyrmex barbatus]	4	833			4		1
PCAL_007696	16	2080915	2083743	gi|769841470|ref|XP_011631927.1|	0	1366	general transcription factor 3C polypeptide 3 [Pogonomyrmex barbatus]	4	2174	1	11	1		1	3						dBxref=InterPro:IPR019734,InterPro:IPR011990,InterPro:IPR013026,PFAM:PF14559,PFAM:PF13181;Ontology_term=GO:0005515;
PCAL_007697	16	2084116	2089830	gi|769841474|ref|XP_011631930.1|	4.26e-164	476	DNA ligase 4 [Pogonomyrmex barbatus]	11	2683	12	16	10	8	2	4						dBxref=InterPro:IPR001357,InterPro:IPR012310,InterPro:IPR036420,InterPro:IPR000977,InterPro:IPR012308,InterPro:IPR012309,InterPro:IPR036599,InterPro:IPR021536,InterPro:IPR012340,PFAM:PF00533,PFAM:PF16589,PFAM:PF04679,PFAM:PF01068,PFAM:PF04675,PFAM:PF11411,PFAM:PF09414;Ontology_term=GO:0006281,GO:0006310,GO:0071897,GO:0005524,GO:0003910,GO:0003677;
PCAL_007698	16	2090049	2091125	gi|815813350|ref|XP_012227663.1|	3.74e-10	67.4	PREDICTED: uncharacterized protein LOC105675241 [Linepithema humile]	5	337		13	9		1		1
PCAL_007699	16	2092160	2094732	gi|769841459|ref|XP_011631922.1|	1.05e-155	318	thioredoxin domain-containing protein 5 homolog [Pogonomyrmex barbatus]	5	1183	2	16	13	1		2		1				dBxref=InterPro:IPR005788,InterPro:IPR013766,InterPro:IPR036249,InterPro:IPR017937,PFAM:PF00085;Ontology_term=GO:0003756,GO:0045454;note=SECRETED:SignalP(1-29);
PCAL_007700	16	2094862	2099572	gi|769841461|ref|XP_011631923.1|	1.82e-70	194	flavin-containing monooxygenase FMO GS-OX-like 3 isoform X1 [Pogonomyrmex barbatus]	6	1293	7	8		1	2	4			1	1		dBxref=InterPro:IPR000960,InterPro:IPR036188,InterPro:IPR020946,PFAM:PF13450,PFAM:PF13454,PFAM:PF07992;Ontology_term=GO:0050661,GO:0050660,GO:0004499,GO:0055114;note=BUSCO:EOG091B09O2;
PCAL_007701	16	2106508	2109167	gi|1655567789|ref|XP_029043012.1|	8.87e-143	193	sialin [Osmia bicornis bicornis]	8	1549	4	3			2	2						dBxref=InterPro:IPR011701,InterPro:IPR020846,InterPro:IPR036259,PFAM:PF07690;Ontology_term=GO:0055085,GO:0022857;
PCAL_007702	16	2112310	2118731	gi|769841455|ref|XP_011631919.1|	8.02e-86	210	uncharacterized protein LOC105423726 isoform X3 [Pogonomyrmex barbatus]	13	1829	6	6	5		1	3					1	dBxref=InterPro:IPR035994,PFAM:PF01048;Ontology_term=GO:0003824,GO:0009116;note=BUSCO:EOG091B070Z;
PCAL_007703	16	2119351	2130147	gi|1615734674|gb|TGZ57345.1|	0	342	Uncharacterized protein DBV15_03234 [Temnothorax longispinosus]	12	2064	7	8				1						dBxref=InterPro:IPR001680,InterPro:IPR025956,InterPro:IPR015943,InterPro:IPR017986,InterPro:IPR036322,PFAM:PF11540,PFAM:PF00400;Ontology_term=GO:0005515,GO:0007018,GO:0005868;note=BUSCO:EOG091B059A;
PCAL_007704	16	2158595	2166140	gi|769841401|ref|XP_011631891.1|	3.94e-80	284	hepatocyte nuclear factor 4-gamma isoform X5 [Pogonomyrmex barbatus]	7	1364	7	2				1						dBxref=InterPro:IPR001723,InterPro:IPR001628,InterPro:IPR000536,InterPro:IPR013088,InterPro:IPR035500,PFAM:PF00104,PFAM:PF00105;Ontology_term=GO:0006355,GO:0003677,GO:0003707,GO:0043565,GO:0008270,GO:0003700,GO:0042025;
PCAL_007705	16	2168508	2169631	gi|1068377815|ref|XP_018046275.1|	5.2e-75	143	PREDICTED: DNA replication complex GINS protein PSF3 [Atta colombica]	4	605	1	1	3			1						dBxref=InterPro:IPR038437,InterPro:IPR036224;note=BUSCO:EOG091B0K3V;
PCAL_007706	16	2171501	2172327	gi|769841385|ref|XP_011631883.1|	5.61e-48	167	uncharacterized protein LOC105423722 [Pogonomyrmex barbatus]	2	553		2	3		1	2						dBxref=InterPro:IPR036554;
PCAL_007707	16	2174881	2178276	gi|769841379|ref|XP_011631879.1|	2.31e-49	189	uncharacterized protein LOC105423721 isoform X1 [Pogonomyrmex barbatus]	6	948	4		3			2						note=BUSCO:EOG091B0FSO;
PCAL_007708	16	2186954	2248745	gi|861648522|gb|KMQ96394.1|	6.68e-58	222	neurexin-3b-alpha-like protein [Lasius niger]	17	3175	40					5						dBxref=InterPro:IPR001791,InterPro:IPR000742,InterPro:IPR027789,InterPro:IPR013320,PFAM:PF00008,PFAM:PF00054,PFAM:PF02210,PFAM:PF01034;
