# Supplementary material for: Evolutionary genomics of socially polymorphic populations of Pogonomyrmex californicus
Source: BMC Biol. 2024 May 13;22:109. doi: 10.1186/s12915-024-01907-z (PMC11089791; doi:10.1186/s12915-024-01907-z)
Supplement: Supplementary file 7 — Additional file 7. Phylogenetic tree used to date the supergene, produced by RAxML using the GTRGAMMA model, in Newick format. [file 12915_2024_1907_MOESM7_ESM.txt]

((H98W:0.00155941485894965149,H38W:0.00154284779474369357):0.00861409772531730386[100],((H73W:0.00133075895168592302,(Psub:2.51255988509352290450,((P102R:0.00043136158269508902,P109R:0.00069876320960032129):0.00056629257760195480[93],(P22P:0.00051976205686986667,((P34R:0.00003240240545695418,P114W:0.00003875867702038739):0.00108747097988372114[100],P84P:0.00025724191822753276):0.00066484228965255662[73]):0.00039156090421521556[70]):0.04125447153774204623[100]):0.02085078230852410730[100]):0.00053836174093236570[63],(H104W:0.00252801824317705004,H34G:0.00139740190535964483):0.00973092754241014143[100]):0.00711280818831793588[99],H33G:0.00059220948826945688);
